# Supplementary material for: Alterations in sorting and secretion of hepatic apoA5 induce hypertriglyceridemia due to short-term use of olanzapine
Source: Front Pharmacol. 2022 Aug 12;13:935362. doi: 10.3389/fphar.2022.935362 (PMC9411997; doi:10.3389/fphar.2022.935362)
Supplement: Supplementary file 2 [file DataSheet2.zip]

Archive with 4 entries (4 files):
- Original data/Appendix.pptx
- Original data/Raw data for mouse.xlsx
- Original data/Raw data for PCR.xlsx
- Original data/Raw data for TG in the medium.xlsx
