# Supplementary material for: Alterations in sorting and secretion of hepatic apoA5 induce hypertriglyceridemia due to short-term use of olanzapine
Source: Front Pharmacol. 2022 Aug 12;13:935362. doi: 10.3389/fphar.2022.935362 (PMC9411997; doi:10.3389/fphar.2022.935362)
Supplement: Supplementary file 2 [file DataSheet2.zip › Original data/Raw data for mouse.xlsx]

## Sheet: Weight---Mouse
Week/Weight (g)	Control							Olanzapine 3 mg/kg/day							Olanzapine 6 mg/kg/day
8W	19.1	18.3	17.5	19.5	19.3	19.1	18.1	20.4	17.9	18.3	18.4	18.4	19.7	17.9	17.6	17.8	18.7	19.9	20.5	20	18.7
9W	19.8	18.7	18.5	20.2	19.5	18.5	18.7	21.8	18.2	19.9	19	19.5	20.6	18.7	18.4	18.1	19.2	20.7	21.6	20.5	19.3
10W	20.4	19.6	19.6	20.8	20.1	19.4	19.2	22.3	19.2	20.3	19.9	20.4	21.3	19.9	18.9	19	20.2	21.2	22.6	21.4	20.4
11W	21.3	20.2	21.1	21.2	20.9	20.5	20	22.5	20.3	21	20.2	21	21.6	20.2	20.4	20.3	21.1	21.9	23.9	22.6	22.2
12W	21.5	20.7	21.5	21.5	21.2	21.1	20.7	23	20.9	22	20.9	21.9	22.4	20.4	20.6	20.4	21.4	22.3	24	23	22.6
13W	22.8	21.6	22.1	21.9	21.5	21.7	20.9	23.4	21.2	22.5	21.3	22.2	23.2	21.1	22.1	20.8	22.2	22.6	24.4	23.4	23.2
14W	23	22	22.2	22.1	22	21.8	21.1	23.7	21.8	22.9	21.8	22.7	23.4	21.7	22.6	21.3	22.6	22.8	24.8	23.9	23.4
15W	23.7	22.8	23.1	22.5	22.6	22.4	21.5	24	22.2	23.4	22.3	23.3	23.6	22	22.8	21.8	22.9	23.2	25.2	24.3	23.6

## Sheet:  GTT and AUC
Time (min)/Glucose (mg/dl)	Control							Olanzapine 3 mg/kg/day							Olanzapine 6 mg/kg/day
0	108	99	94	103	109	114	101	104	110	103	108	125	103	111	115	99	113	108	110	121	115
15	299	332	276	257	315	311	268	318	375	348	299	341	398	367	432	382	373	412	321	369	388
30	270	255	281	269	266	297	257	303	366	338	288	320	371	332	388	334	327	376	301	364	336
60	199	185	183	164	198	188	171	258	283	234	262	273	271	257	278	267	235	263	285	266	273
90	153	146	151	123	166	163	134	187	165	155	161	146	159	137	201	213	199	167	215	214	207
120	114	125	106	111	125	112	108	118	142	104	109	118	133	123	132	118	157	142	143	152	133
AUC	Control	Olanzapine 3 mg/kg/day	Olanzapine 6 mg/kg/day
Baseline	0	0	0
Total Area	1006	1217	1324
Std. Error	26.7	36.76	37.53
95% Confidence Interval	953.6 to 1058	1145 to 1289	1250 to 1397
Total Peak Area	1006	1217	1324
Std. Error	26.7	36.76	37.53
95% Confidence Interval	953.6 to 1058	1145 to 1289	1250 to 1397
Number of Peaks	1	1	1
Peak 1
First X	1	1	1
Last X	6	6	6
Peak X	2	2	2
Peak Y	294	349.4	382.4
Area	1006	1217	1324
Std. Error	26.7	36.76	37.53
95% Confidence Interval	953.6 to 1058	1145 to 1289	1250 to 1397
%Area	100	100	100

## Sheet: TG and apoA5
Group	TG (mg/dL)							apoA5 (ng/mL)							TC (mg/dL)
Control	115.929	100.885	110.62	148.673	136.283	161.062	146.018	98.23	101.76	95.44	109.38	90.71	96.33	106.49	384.556	348.262	326.255	337.452	356.757	394.209	333.977
Olanzapine 3 mg/kg/day	173.451	192.92	224.779	208.85	182.301	246.018	166.372	85.23	81.15	69.46	72.37	84.93	93.72	79.44	398.456	404.633	371.815	377.992	402.317	446.332	376.448
Olanzapine 6 mg/kg/day	201.77	235.398	187.611	261.062	276.991	209.734	267.257	71.39	63.55	73.22	49.45	87.73	51.49	66.14	476.062	447.104	357.915	398.842	364.479	419.305	446.718
