# Supplementary material for: Alterations in sorting and secretion of hepatic apoA5 induce hypertriglyceridemia due to short-term use of olanzapine
Source: Front Pharmacol. 2022 Aug 12;13:935362. doi: 10.3389/fphar.2022.935362 (PMC9411997; doi:10.3389/fphar.2022.935362)
Supplement: Supplementary file 2 [file DataSheet2.zip › Original data/Raw data for PCR.xlsx]

## Sheet: Mouse liver
	CT value
Group	ACTIN	APOA5
Control	14.42	20.57
	14.55	20.46
	14.32	20.52
OLZ 3 mg/kg/d	14.37	20.37
	14.42	20.53
	14.34	20.64
OLZ 6 mg/kg/d	14.33	20.58
	14.41	20.36
	14.39	20.43

## Sheet: Hep G2
	CT value
Group	ACTIN	APOA5
DMSO	14.37	20.72
	14.46	20.37
	14.42	20.29
25uM OLZ	14.33	20.35
	14.26	20.46
	14.27	20.24
50uM OLZ	14.3	20.59
	14.42	20.37
	14.38	20.22
100uM OLZ	14.29	20.4
	14.32	20.47
	14.36	20.38

## Sheet: primary mouse hepatocytes
	CT value
Group	ACTIN	APOA5
DMSO	14.34	20.47
	14.41	20.44
	14.55	20.53
25uM OLZ	14.47	20.41
	14.36	20.38
	14.44	20.54
50uM OLZ	14.52	20.42
	14.48	20.55
	14.46	20.39
100uM OLZ	14.39	20.45
	14.51	20.52
	14.43	20.36
