# Supplementary material for: Alterations in sorting and secretion of hepatic apoA5 induce hypertriglyceridemia due to short-term use of olanzapine
Source: Front Pharmacol. 2022 Aug 12;13:935362. doi: 10.3389/fphar.2022.935362 (PMC9411997; doi:10.3389/fphar.2022.935362)
Supplement: Supplementary file 2 [file DataSheet2.zip › Original data/Raw data for TG in the medium.xlsx]

## Sheet: HepG2
	TG concentration (mmol/l)	TG volum (ul)	TG (umol)	Protein (ug)	Normalized TG (mmol/mg protein)	Relatice TG (% Ctrl)
CON 1	4.41	500	2.205	616.308	0.00357776	97.5367
CON 2	4.34	500	2.17	573.722	0.00378232	103.114
CON 3	4.93	500	2.465	676.406	0.00364426	99.3498
OLZ 25uM 1	5.01	500	2.505	589.244	0.00425121	115.896
OLZ 25uM 2	5.37	500	2.685	664.466	0.00404084	110.161
OLZ 25uM 3	4.59	500	2.295	686.356	0.00334375	91.1571
OLZ 50 uM 1	5.79	500	2.895	692.724	0.00417915	113.932
OLZ 50 uM 2	5.839	500	2.9195	686.754	0.00425116	115.895
OLZ 50 uM 3	6.25	500	3.125	642.178	0.00486625	132.664
OLZ 100 uM 1	6.53	500	3.265	589.642	0.00553726	150.957
OLZ 100 uM 2	6.17	500	3.085	654.516	0.00471341	128.497
OLZ 100 uM 3	6.68	500	3.34	617.9	0.00540541	147.362

## Sheet: primary mouse hepatocytes
	TG concentration (mmol/l)	TG volum (ul)	TG (umol)	Protein (ug)	Normalized TG (mmol/mg protein)	Relatice TG (% Ctrl)
CON 1	2.84	500	1.42	503.381	0.00282093	102.142
CON 2	2.8	500	1.4	500.19	0.00279893	101.346
CON 3	2.76	500	1.38	517.738	0.00266544	96.5122
OLZ 25uM 1	4.6	500	2.3	579.95	0.00396586	143.598
OLZ 25uM 2	4.25	500	2.125	522.523	0.00406681	147.254
OLZ 25uM 3	2.74	500	1.37	571.974	0.00239521	86.7275
OLZ 50 uM 1	5.01	500	2.505	517.738	0.00483836	175.191
OLZ 50 uM 2	4	500	2	540.07	0.00370322	134.089
OLZ 50 uM 3	5.8	500	2.9	503.381	0.00576105	208.6
OLZ 100 uM 1	6.4	500	3.2	536.88	0.00596036	215.817
OLZ 100 uM 2	5.544	500	2.772	548.046	0.00505797	183.142
OLZ 100 uM 3	7	500	3.5	514.547	0.0068021	246.295
